# Supplementary material for: Developing Rapid Antimicrobial Susceptibility Testing for Motile/Non-Motile Bacteria Treated with Antibiotics Covering Five Bactericidal Mechanisms on the Basis of Bead-Based Optical Diffusometry
Source: Biosensors (Basel). 2020 Nov 19;10(11):181. doi: 10.3390/bios10110181 (PMC7699397; doi:10.3390/bios10110181)
Supplement: Supplementary file 1 [file biosensors-10-00181-s001.zip]

Archive with 2 entries (2 files):
- Supplementary_v2 (annotated).docx
- Supplementary_v2 (clean).docx
